# Supplementary material for: Identification of novel small molecules that inhibit STAT3-dependent transcription and function
Source: PLoS One. 2017 Jun 21;12(6):e0178844. doi: 10.1371/journal.pone.0178844 (PMC5479526; doi:10.1371/journal.pone.0178844)
Supplement: S1 File — The file includes information about the compounds that showed inhibition of STAT3 transcriptional activity in the secondary screening. (XLSX) [file pone.0178844.s003.xlsx]

## Sheet: Sheet2
			Primary screening (singlet)	Secondary screening, median of duplicates			Assay inhibition, %
Compound	Enamine ID Number	KI number	10 μM	20 μM	10 μM	5 μM	10 μM
1			40.25	32.8537	-3.98081	-3.98081	41.0966
2			59.24	53.1894	25.9472	-2.06235	52.376
3			41.01	43.2134	-4.36451	-31.6067	36.5013
4			70.13	58.5612	20.1918	-14.3405	19.7911
5			95.44	95.012	91.5588	50.8873	23.9687
6			38.19	45.1319	17.8897	3.69305	54.4648
7			42.31	73.9089	41.295	3.30935	14.3603
8			50.55	78.1295	40.9113	14.0528	22.7154
9			53.72	50.8873	20.1918	-14.7242	66.1619
10			34.66	68.9209	29.4005	10.9832	71.5927
11			55.82	62.7818	43.9808	-4.7482	64.0731
12	Z279799160	KI1	82.28	92.7098	71.223	17.8897	12.2715
13			35.97	58.5612	40.5276	23.2614	60.7311
14			62.4	45.0782	42.2514	14.7905	22.7154
15			40.16	58.4049	34.1747	11.9637	13.9426
16			42.47	45.0782	29.3286	16.002	14.7781
17			49.68	42.2514	20.8481	-12.2665	48.1984
18			48.88	76.9813	43.0591	10.7522	54.047
19	Z373220750	KI16	96.21	93.5386	54.3665	12.7713	28.1462
20			96.14	90.7118	83.0389	25.2903	27.7285
21			58	58.9029	25.1197	20.5921	13.5248
22			73.6	79.4515	74.5755	42.882	21.0444
23			92.79	81.5411	31.737	2.48149	22.7154
24	Z26713973	KI15	45.91	60.9926	49.1511	-6.5738	56.5535
25			66.79	77.0135	51.589	15.7161	21.8799
26			79.49	85.7205	71.7893	3.17805	11.8538
27			47.98	51.2407	15.0196	16.0644	13.9426
28			31.27	62.734	27.2094	10.1437	5.16971
29			65.1	82.9343	61.3409	0.740086	18.1201
30	Z223783576	KI12	93.53	88.1585	86.4171	61.3409	15.6136
31			67.55	93.3827	73.5307	26.1646	16.4491
32			88.14	79.7997	69.003	-2.39444	14.7781
33			68.39	73.1824	56.1167	2.82977	6.84073
34			49.42	63.4306	47.4097	11.5368	54.8825
35			86.3	90.2481	74.5755	-123.596	25.2219
36			74.71	81.5411	78.0583	46.7131	21.4621
37	Z56770162	KI11	96.84	85.7205	83.2825	13.2782	21.4621
38	Z440957922	KI4	90.52	86.0688	70.7444	28.2542	21.0444
39			30.45	71.7893	21.2886	6.66085	7.25849
40			74.27	78.6221	54.9061	-10.5637	17.7023
41			85.5	76.952	70.6054	10.8142	13.5248
42			102.15	87.3069	81.9624	15.4906	13.107
43			54.42	60.2505	39.2067	7.80794	55.3003
44			91.09	85.3027	79.6242	59.5825	14.3603
45			67.04	79.2902	65.595	5.46974	22.7154
46			30.55	-11.5658	-5.2192	-6.22129	11.8538
47			67.3	81.2944	78.2881	3.13153	16.8668
48			42.12	92.1488	37.1901	79.7521	60.3133
49			76.37	59.9173	47.5207	46.6942	16.8668
50			57.14	54.9587	52.4793	28.0992	59.0601
51	Z44496827	KI14	77.77	73.9669	27.2727	20.6611	22.7154
52	Z30825617	KI7	42.37	90.4959	95.8678	56.6116	13.5248
53			40.15	88.4298	65.2893	41.3223	14.7781
54			90.49	91.7355	46.281	66.5289	59.4778
55	Z106100394	KI3	74.94	88.4298	80.9917	20.2479	12.6893
56			64.23	61.5702	70.6612	74.3802	17.2846
57	Z211758610	KI6	33.22	95.8678	54.5454	46.6942	11.8538
60			79.11	95.4545	66.9421	40.0826	6.42298
61			16.71	49.5868	55.3719	8.26445	-1.93211
62			99.92	82.8721	94.5692	67.8329	11.0183
63			86.85	76.188	71.5927	92.4804	-6.10966
64			113	85.7963	90.8094	69.0862	10.6005
65			79	79.1123	10.6005	3.91644	3.91645
66			80.69	89.3439	79.4771	-24.7164	16.4491
